# Supplementary material for: Measuring Engagement in eHealth and mHealth Behavior Change Interventions: Viewpoint of Methodologies
Source: J Med Internet Res. 2018 Nov 16;20(11):e292. doi: 10.2196/jmir.9397 (PMC6269627; doi:10.2196/jmir.9397)
Supplement: Multimedia Appendix 1 [file jmir_v20i11e292_app1.xlsx]

## Sheet: Sheet1
Authors (Year)	Construct for engagement	(specifics)	Technology	Population	Type of study	Intervention	Manipulation	Study aim	Data collection method	Scales used	Level of data (Individual vs. aggregate)	Validity (Y/N)	When were the measures taken?	Other notes
Al-Asadi et al. (2014)	Attrition	Pre-treatment attrition; Formal dropouts	Web-based intervention	Individuals with anxiety	Cohort	Reduce anxiety	N/A	To identify predictors of pre-treatment attrition and formal withdrawal from the Anxiety Online program.	N/A	N/A		N/A	N/A
An et al. (2006)	Technology usage	Completion of weekly tasks	Web-based intervention	Smokers	Secondary analyses of RCT data	Cessation of smoking	Beta vs. RealU website	To identify rates of participation in the RealU intervention.	Website logs	N/A	Aggregate	N/A	N/A
Arden-Close et al. (2015)	Technology usage	Time spent, pages viewed	Web-based intervention	Obese individuals	Secondary analyses of RCT data	Weight loss	N/A	To examine patterns of web usage amongst obese primary care patients within the POWeR intervention.	Website logs	N/A	Individual	N/A	Concurrently
Bellg et al. (2004)	Adherence	Performing the tasks definitive of the treatment	N/A	N/A	Narrative synthesis	N/A	N/A	To conceptualise treatment fidelity and to offer recommendations for how to incorporate fidelity measures into intervention research.	N/A	N/A		N/A	N/A	Focuses more on treatment fidelity
Ben-Zeev et al. (2014)	Technology usage	No. of replies to the text messages sent	Mobile device	Individuals with schizophrenia & substance abuse	Pre-post test	Text messaging "hovering"	N/A	To assess the usability of and engagement with a mobile phone intervention.	Text message logs	N/A	Aggregate	N/A	Concurrently
Bianchi-Berthouze et al. (2007)	"Engagement" as a whole	N/A	Digital game	Healthy adults	Experimental (Betwen-subjects)	N/A	Amount of body movement	To understand video game engagement based on body movements.	Questionnaires	Gaming Engagement Questionnaire (GEQ; Chen et al., 2005)		Unknown (no α provided)	Post-test	The paper containing the scale was a conference paper, which can't be found online
Borrelli (2011) [NOT APPLICABLE????]	N/A	N/A	N/A	N/A	Narrative synthesis	N/A	N/A	To discuss the assessment, monitoring, and enhancement of treatment fidelity in public health trials.	N/A	N/A		N/A	N/A	Discusses treatment fidelity for providers, or adherence to treatment components & processes
Bossen et al. (2013)	Technology usage	No. of modules completed	Web-based intervention	Individuals diagnosed with knee and/or hip osteoarthritis	Mixed methods	Enhance a physical active lifestyle	N/A	To explore patient and study characteristics that facilitate or hinder usage of a Web-based physical activity intervention.	Website logs	N/A	Individual	N/A	Concurrently
Bouvier et al. (2014)	"Engagement" as a whole	N/A	Digital game	N/A	Narrative synthesis	N/A	N/A	To gain a better understanding of what it means to be engaged and how to decide whether a behaviour reflects engagement or not.	N/A	N/A		N/A	N/A	The article attempts to define engagement Provided a flow chart that links the following concepts: - Attention - Immersion - Involvement - Presence - Flow - Engagement
Boyle et al. (2012)	"Engagement" as a whole	N/A	Digital game	N/A	Systematic review	N/A	N/A	To explore the diverse aspects of engagement and to develop a coherent understanding of engagement in computer games.	N/A	N/A		N/A	N/A	Discusses different aspects of engagement Organised "engagement" into the following aspects: - Subjective experiences - Physiological responses - Motives for playing - Game usage - Loyalty to games - Impact of game on life satisfaction
Brigham (2015)	N/A	N/A	Digital game	N/A	Narrative synthesis	N/A	N/A	To explain the term ‘gamification’ and its current use.	N/A	N/A		N/A	N/A	No definition for "engagement"
Brouwer et al. (2011)	N/A	N/A	Web-based intervention	N/A	Systematic review	Prmary prevention of physical chronic diseases	N/A	To identify methods that promote better exposure to internet interventions.	N/A	N/A		N/A	N/A	No definition for "engagement"
Brown & Cairns (2004)	Immersion	N/A	Digital game	Healthy adults	Qualitative	N/A	N/A	To develop a grounded theory of immersion.	Interviews	N/A		N/A	N/A
Burns & Fairclough (2015)	Immersion	Amplitude of ERPs to task irrelevant stimuli	Digital game	Healthy adults	Experimental (Mixed design)	N/A	(1) Large LCD TV screen vs. head-mounted display (2) Easy vs. hard vs. impossible game difficulty	To quantify the degree of immersion in a digital world.	Psychophysiological measures	N/A		N/A	Concurrently
Cairns et al. (2013)	Immersion	N/A	Digital game	Healthy adults	Experimental (Within-subjects)	N/A	Playing a game agains the computer vs. playing agains a human in the same/different room	To explore how social play influences the immersive experience of digital gameplay.	Questionnaires	Immersive Experience Questionnaire (IEQ; Jennet et al., 2008)		Yes	Post-test	There is no α provided, but the scale has been extensively validated externally
Calleja (2007)	Involvement	N/A	Digital game	N/A	Narrative synthesis	N/A	N/A	To develop a conceptual model for understanding game involvement.	N/A	N/A		N/A	N/A
Carter et al. (2013) [CONSTRUCT 1]	Adherence	No. of days of usage	Mobile-based intervention	Overweight individuals	RCT	Weight loss	Smartphone app vs. website vs. food diary	To compare the acceptability of a self-monitoring weight management intervention delivered by a smartphone app with that of a website.	Application logs	N/A	Individual	N/A	Concurrently
Carter et al. (2013) [CONSTRUCT 2]	Attrition	Attendance at follow-up	Mobile-based intervention	Overweight individuals	RCT	Weight loss	Smartphone app vs. website vs. food diary	To compare the acceptability of a self-monitoring weight management intervention delivered by a smartphone app with that of a website.	N/A	N/A		N/A	N/A
Chapman, Selvarajah, & Webster (1999)	Attention; Curiosity; Interest	N/A	Multimedia	Healthy adults	Experimental (Betwen-subjects)	N/A	Type of multimeda (video vs. audio vs. text)	To examine engagement in two types of multimedia training systems.	Questionnaires	(Jacques, 1995) (Webster & Ho, 1997)		Yes (α = .95/.89)	Post-test	All 3 concepts were measured as a whole using the same questionnaire The questionnaire was adapted from both sources
Chen et al. (2015)	Technology usage	No. of posts written & read	Web-based intervention	Cancer survivors	Secondary analyses of RCT data	Self-management	N/A	To explore the nature of engagement with an online workshop for cancer survivors.	Website logs	N/A	Individual	N/A	Concurrently
Chiang et al. (2011) [CONSTRUCT 1]	Flow experience	N/A	Digital game	Healthy adults	Experimental (Within-subjects)	N/A	Violent vs. non-violent game	To explore online game players’ flow experiences.	Questionnaires	(Chen, 2006)		Yes (α = .91)	Post-test	No direct definition of "engagement"
Chiang et al. (2011) [CONSTRUCT 2]	Positive affect	N/A	Digital game	Healthy adults	Experimental (Within-subjects)	N/A	Violent vs. non-violent game	To explore online game players’ flow experiences.	Questionnaires	(Chen, 2006)		Yes (α = .84)	Post-test	No direct definition of "engagement"
Chou et al. (2014) [NO ACCESS TO THE ARTICLE]								To explore design factors that increase flow experience in mobile games.
Christensen et al. (2009) [CONSTRUCT 1]	Adherence	No. of logins, time spent, no. of modules attempted	Web-based intervention	Individuals with anxiety & depression	Systematic review	N/A	N/A	To review rates of adherence to internet interventions for anxiety and depression.	N/A	N/A		N/A	N/A
Christensen et al. (2009) [CONSTRUCT 2]	Attrition	Pre-treatment attrition; Formal dropouts	Web-based intervention	Individuals with anxiety & depression	Systematic review	N/A	N/A	To review rates of adherence to internet interventions for anxiety and depression.	N/A	N/A		N/A	N/A
Chung & Gardner (2012) [MEASUREMENT 1]	Presence	N/A	Digital game	Healthy adults	Experimental (Mixed design)	N/A	(1) High involvement vs. low involvement game (2) Type of technical abnormality	To assess the effect of different kinds of induced interruptions on players’ presence in a virtual reality theatre.	Questionnaires	Presence Questionnaire (PQ; Witmer & Singer, 1998)		Yes (α = .76)	Post-test
Chung & Gardner (2012) [MEASUREMENT 2]	Presence	N/A	Digital game	Healthy adults	Experimental (Mixed design)	N/A	(1) High involvement vs. low involvement game (2) Type of technical abnormality	To assess the effect of different kinds of induced interruptions on players’ presence in a virtual reality theatre.	Movement of slider	N/A		N/A	Post-test
Couper et al. (2010)	Technology usage	No. of logins, no. of surveys started and/or completed, no. of pages viewed	Web-based intervention	Healthy adults	RCT	Increase fruit & vegetable intake	Untailored vs. tailored vs. tailored with email support	To explore the qualities of engagement in an online intervention designed to promote fruit and vegetable consumption.	Website logs	N/A	Individual	N/A	Concurrently
Crutzen et al. (2012) [CONSTRUCT 1]	Technology usage	No. of pages visited	Web-based intervention	Healthy adults	Experimental (Betwen-subjects)	Increase knowledge on Hepatitis	Presence/absence of freedom of choice vs. control group	To assess whether user control increases website use.	Website logs	N/A	Individual	N/A	Concurrently	No direct definition of "engagement" Data from "technology usage" was used to construct a model
Crutzen et al. (2012) [CONSTRUCT 2]	Enjoyment	N/A	Web-based intervention	Healthy adults	Experimental (Betwen-subjects)	Increase knowledge on Hepatitis	Presence/absence of freedom of choice vs. control group	To assess whether user control increases website use.	Questionnaires	(Crutzen et al., 2011)		Yes (α = .97)	Post-test	No direct definition of "engagement"
Crutzen et al. (2013)	Technology usage	No. of pages visited	Web-based intervention	Healthy adults	Experimental (Betwen-subjects)	Increase knowledge on Hepatitis	Presence/absence of social presence elements	To assess whether social presence may increase website use.	Website logs	N/A	Individual	N/A	Post-test	No direct definition of "engagement" Data from "technology usage" was used to construct a model
Cugelman et al. (2011) [CONSTRUCT 1]	Adherence	Actually using the intervention	Web-based intervention	N/A	Systematic review	N/A	N/A	To explore the effect of persuasive and psychological design features to inform the development of online campaigns that seek to encourage health behaviour change.	N/A	N/A		N/A	N/A
Cugelman et al. (2011) [CONSTRUCT 2]	Attrition	Pre-treatment attrition; Formal dropouts	Web-based intervention	N/A	Systematic review	N/A	N/A	To explore the effect of persuasive and psychological design features to inform the development of online campaigns that seek to encourage health behaviour change.	N/A	N/A		N/A	N/A
Cussler et al. (2008)	Technology usage	Amount of data entered, no. of email communications, no. of articles viewed & posted	Web-based intervention	Overweight women	RCT	Maintenance of weight loss	Internet contact vs. no contact	To compare weight regain in women randomised to receive an online intervention and those randomised to self-directed weight maintenance.	Website logs	N/A	Individual	N/A	Concurrently
Danaher et al. (2006)	Technology usage	No. of visits, time spent, type of content viewed, web forum usage	Web-based intervention	Smokeless tobacco users	RCT	Smokeless tobacco cessation	Basic vs. enhanced website	To describe initial patterns of participant exposure to ChewFree.com.	Website logs	N/A	Individual	N/A	Concurrently
Davies et al. (2012)	Technology usage	No. of steps taken, No. of time spent	Web-based intervention	Healthy adults	Cohort	Increase physical activity	N/A	To assess the relationship between website engagement and intervention outcomes in 10,000 Steps Australia.	Website logs	N/A	Individual	N/A	Concurrently
Dennison et al. (2014)	Technology usage	No. of modules completed	Web-based intervention	Obese individuals	RCT	Weight management intervention	Website +/- Nurse support	To assess whether POWeR intervention usage was enhanced by the addition of brief telephone coaching.	Website logs	N/A	Individual	N/A	Concurrently
Donkin et al. (2011)	Adherence	No. of logins, no. of modules completed, no. of forum visits, no. of forum posts made, no. of pages viewed, etc.	Web-based intervention	Physical illness & mental health	Systematic review	N/A	N/A	To describe methods used to assess adherence to e-therapy and to evaluate the association of adherence and intervention outcomes.	N/A	N/A		N/A	N/A	Discusses the different ways of measuring adherence
Donovan et al. (2015)	Adherence	No. of modules completed	Web-based intervention	Alcohol & other drug users	RCT	Reduce risks associated with alcohol & other drug use	Online intervention vs. online newsletters	To assess the efficacy of Wellness & Success among community and college students.	Website logs	N/A	Individual	N/A	Concurrently
Fang et al. (2013)	Flow experience	N/A	Digital game	N/A	Instrument development & validation	N/A	N/A	To develop an instrument to measure flow elements in computer gameplay.	Questionnaires	Instrument for Measuring Flow Experience in Computer Game Play (Fang et al., 2013)		Yes	N/A
Ferguson & Henshaw (2015) [CONSTRUCT 1]	Adherence	Percentage of requested time on task completed, completion of all modules	Web-based intervention	Older individuals with hearing loss	Systematic review	Tele-audiology	N/A	To examine adherence to online interventions for individuals with hearing loss.	???	N/A		N/A	Concurrently	Discussed the results from 4 previous studies conducted by the same authors
Ferguson & Henshaw (2015) [CONSTRUCT 2]	Technology usage	Amount of time spent, no. of modules completed	Web-based intervention	Older individuals with hearing loss	Systematic review	Tele-audiology	N/A	To examine adherence to online interventions for individuals with hearing loss.	Website logs	N/A	Aggregate	N/A	Concurrently	Discussed the results from 4 previous studies conducted by the same authors
Funk et al. (2010)	Technology usage	No. of logins, no. of weight entries, no. of other website features used	Web-based intervention	Overweight individuals at risk of cardiovascular disease	Secondary analyses of RCT data	Maintenance of weight loss	N/A	To examine website use patterns associated with long-term weight maintenance.	Website logs	N/A	Individual	N/A	Concurrently
Geraghty et al. (2013)	Attrition	Follow-up attrition	Web-based intervention	Smokers	RCT	Cessation of smoking	Automated follow-up vs. follow-up with live contact	To model attrition in a dual-language internet smoking cessation intervention.	N/A	N/A		N/A	N/A
Glasgow et al. (2011)	Technology usage	No. of logins, no. of website components visited	Web-based intervention	Individuals with Type II Diabetes	RCT	Diabetes self-management	Website +/- Human support	To characterise usage patterns in the My Path self-management website.	Website logs	N/A	Individual	N/A	Concurrently
Graham et al. (2013) [CONSTRUCT 1]	Attrition	Pre-treatment attrition; Follow-up attrition	Web-based intervention	Smokers	Secondary analyses of RCT data	Cessation of smoking	Recruitment phase	To determine whether smokers recruited during the New Year period differed on website utilisation rates compared with smokers recruited during other time periods.	N/A	N/A		N/A	N/A
Graham et al. (2013) [CONSTRUCT 2]	Technology usage	No. of logins, time spent, no. of pages viewed, no of blog posts read & made	Web-based intervention	Smokers	Secondary analyses of RCT data	Cessation of smoking	Recruitment phase	To determine whether smokers recruited during the New Year period differed on website utilisation rates compared with smokers recruited during other time periods.	Website logs	N/A	Individual	N/A	Concurrently
Habibovic et al. (2014)	Attrition	Pre-treatment attrition +/- follow-up attrition	Web-based intervention	Participants with first time ICD implant	RCT	Reduce anxiety & depression	Online intervention vs. usual care	To assess characteristics of ‘completers’ and ‘non-completers’ in the WEBCARE intervention.	N/A	N/A		N/A	N/A
Haines-Saah et al. (2015) [CONSTRUCT 1]	Attrition	Pre-treatment attrition; Failure to partcipate sufficiently	Web-based intervention	Young adult smokers	Cohort	Cessation of smoking	N/A	To determine the feasibility of engaging young adults in a user-driven, online support forum for smoking cessation.	N/A	N/A		N/A	N/A
Haines-Saah et al. (2015) [CONSTRUCT 2]	Technology usage	No. of posts	Web-based intervention	Young adult smokers	Cohort	Cessation of smoking	N/A	To determine the feasibility of engaging young adults in a user-driven, online support forum for smoking cessation.	Website logs	N/A	Aggregate	N/A	Concurrently
Han et al. (2012)	Technology usage	No. of posts written and/or read	Web-based intervention	Women with breast cancer living in rural areas	Secondary analyses of pre-post test data	Support group	N/A	To assess social and psychological characteristics predictive of different levels of engagement with an online support group.	Website logs	N/A	Individual	N/A	Concurrently	Split the data depending on the level of usage, then compared the characteristics of the different groups
Harmat et al. (2015)	Flow experience	N/A	Digital game	Healthy adults	Experimental (Within-subjects)	N/A	Gameplay difficulty	To assess the co-variation of subjective ratings of flow with cardiovascular and respiratory responses whilst playing a computer game.	Questionnaires	Event Experience Scale (FSS-2; Jackson & Eklund, 2004) Items measuring subjective concentration (Csikszentmihalyi & Larson, 1984) Affect grid (Gray & Watson, 2007)		Yes	Post-test
Hebert et al. (2010) [CONSTRUCT 1]	Adherence	Completion of "homework"	Web-based intervention	Individuals with chronic insomia	RCT	Treatment for insomia	Online intervention vs. waiting-list	To examine whether the Theory of Planned Behaviour and the Transtheoretical Model are able to explain adherence and attrition in an online intervention.	Website logs	N/A	Individual	N/A	Concurrently
Hebert et al. (2010) [CONSTRUCT 2]	Attrition	Non-usage attrition, study attrition	Web-based intervention	Individuals with chronic insomia	RCT	Treatment for insomia	Online intervention vs. waiting-list	To examine whether the Theory of Planned Behaviour and the Transtheoretical Model are able to explain adherence and attrition in an online intervention.	N/A	N/A		N/A	N/A
Helander et al. (2014)	Technology usage	Number of pictures, usage period, pictures per day, no. of ratings given for peer	Mobile app	Individuals interested in healthy eating	Cohort	N/A	N/A	To assess factors associated with sustained use of The Eatery, a mobile app that promotes healthy eating.	Usage data	N/A	Individual	N/A	Concurrently
Henshaw et al. (2015)	Adherence	Completing the recommended amount of training	Computer-based intervention	Older individuals with hearing loss	Randomised, quasi-crossover	Computer-based auditory training	Duration before initiation of the training session	To explore motivations for uptake, engagement, and adherence to a computer-based auditory training programme.	Focus group	N/A		N/A	Post-test
Hilvert-Bruce et al. (2012)	Adherence	Completion of all modules	Web-based intervention	Individuals with anxiety & depression	Pre-post test	Internet-delivered CBT	N/A	To examine whether non-completers drop out due to lack of efficacy and whether changes in delivery or clinician contact improve adherence.	Website logs	N/A	Individual	N/A	Concurrently
Hong et al. (2012)	Flow experience	N/A	Digital game	Healthy adults	Cross-sectional	N/A	N/A	To assess whether computer self-efficacy and ‘competitive anxiety’ are associated with flow.	Questionnaires	Work-related Flow Scale (Bakker, 2001)		Yes	Post-test	Really REALLY badly written
Horsch et al. (2015) [STUDY A]	Adherence	???	Multiple technologies	Individuals with insomia	Systematic review	Treatment for insomia	N/A	To gain insight into strategies that enhance adherence to technology-mediated treatment.	N/A	N/A		N/A	N/A	A meta-analysis & qualitative study that examines adherence as a whole
Horsch et al. (2015) [STUDY B]	Adherence	???	Multiple technologies	Individuals with insomia	Qualitative	Treatment for insomia	N/A	To gain insight into strategies that enhance adherence to technology-mediated treatment.	Face-to-face interviews; Focus groups	N/A		N/A	N/A	A meta-analysis & qualitative study that examines adherence as a whole
Hsu & Lu (2004)	Flow experience	N/A	Digital game	Healthy adults	Cross-sectional	N/A	N/A	To identify predictors of users’ acceptance of online games.	Questionnaires	Flow Survey (Novak, Hoffman & Yung, 2008)		Unknown (no α provided)	N/A
Hwang et al. (2011) [CONSTRUCT 1]	Usability	N/A	Digital game	Elderly individuals	Qualitative	N/A	N/A	To explore the perceived usability of video games in an elderly population.	Interviews	N/A		N/A	Post-test
Hwang et al. (2011) [CONSTRUCT 2]	Flow experience	N/A	Digital game	Elderly individuals	Qualitative	N/A	N/A	To explore the perceived usability of video games in an elderly population.	Observing expressions & gestures	N/A		N/A	Post-test
Irvine et al. (2015) [CONSTRUCT 1]	Satisfaction with the intervention	N/A	Multi-device intervention	Individuals with non-specific lower back pain	RCT	Self-care improvement & back pain prevention	Intervention vs. Alternative care vs. Usual care	To evaluate the efficacy of FitBack.	Questionnaires	Purpose-built		Unknown (no α provided)	Post-test	Does not really focus on engagement with the intervention
Irvine et al. (2015) [CONSTRUCT 2]	Usability	N/A	Multi-device intervention	Individuals with non-specific lower back pain	RCT	Self-care improvement & back pain prevention	Intervention vs. Alternative care vs. Usual care	To evaluate the efficacy of FitBack.	Questionnaires	System Usability Scale (SUS; Sauro, 2011)		Yes	Post-test	Does not really focus on engagement with the intervention
Jahangiry et al. (2014)	Attrition	Dropout attrition, follow-up attrition	Web-based intervention	Individuals with metabolic syndrome	RCT	Reduce metabolic syndrome risk factors	Intervention vs. Control group	To assess adherence and attrition in a lifestyle intervention.	Attendance at follow-up assessment	N/A		N/A	N/A
Jennett et al. (2008)	Immersion	N/A	Digital game	Healthy adults	Experimental (Betwen-subjects)	N/A	Type of task (immersive vs. non-immersive)	To assess whether immersion can be defined quantitatively.	Questionnaires	Purpose-built		Unknown (no α provided)	Post-test
Jennings (2000)	Aesthetic	N/A	E-commerce websites	N/A	Narrative synthesis	N/A	N/A	To describe theory and research from different disciplines relevant to creating engaging websites.	N/A	N/A		N/A	N/A
Johansson et al. (2015)	Attrition	Non-usage attrition, dropout attrition	Web-based intervention	Individuals with Generalised Anxiety Disorder	Qualitative	Internet-delivered CBT	N/A	To explore participants’ experiences of non-adherence to Internet-delivered psychological treatment.	Interviews	N/A		N/A	N/A
Kelders et al. (2012)	Adherence	Following the intended use of the intervention	Web-based intervention	Target group for the interventions	Systematic review	N/A	N/A	To investigate whether particular intervention characteristics and persuasive design elements influence adherence to web-based interventions.	N/A	N/A		N/A	N/A
Khadjesari et al. (2011)	Attrition	Pre-treatment attrition	Web-based intervention	Alcohol users	RCT	Reduce alcohol consumption	Presence/absence of incentives	To determine the impact of incentives on follow-up rates in an online trial.	Completion of questionnaire	N/A		N/A	N/A
Kim et al. (2013) [CONSTRUCT 1]	Perceived value	N/A	Mobile device	Healthy adults	Cross-sectional	N/A	N/A	To test whether a novel mobile user engagement model may explain intention to engage.	Questionnaires	Purpose-built		Yes	N/A
Kim et al. (2013) [CONSTRUCT 2]	Satisfaction with the intervention	N/A	Mobile device	Healthy adults	Cross-sectional	N/A	N/A	To test whether a novel mobile user engagement model may explain intention to engage.	Questionnaires	Purpose-built		Yes	N/A
Kim et al. (2013) [CONSTRUCT 3]	Motivation to engage	N/A	Mobile device	Healthy adults	Cross-sectional	N/A	N/A	To test whether a novel mobile user engagement model may explain intention to engage.	Questionnaires	Purpose-built		Yes	N/A
Klein et al. (2014)	Adherence	Behaviour of the user (food & medication intake), amount of physical activity???	Mobile app	Individuals with cardiovascular disease, Type II diabetes &/or HIV	Pre-post test	Lifestyle advice &/or instructions for medicinal intake	N/A	To assess the functioning of an intelligent mobile support system for therapy adherence and behaviour change.	System logs; Self-reports	N/A	Individual	N/A	Concurrently	This study mostly evaluated the functioning of the reasoning system of the mobile app
Kok et al. (2014) [CONSTRUCT 1]	Adherence	Completion of all modules, no. of logins	Mobile-based & web-based intervention	Individuals with depression	Secondary analyses of RCT data	Internet-based Preventive Cognitive Therapy (PCT); Telephone delivered psychotherapy; Mood monitoring via text messages & e-mail	N/A	To examine user characteristics associated with adherence to the Mobile CT programme.	Website logs	N/A	Individual	N/A	Concurrently
Kok et al. (2014) [CONSTRUCT 2]	Satisfaction with the intervention	N/A	Mobile-based & web-based intervention	Individuals with depression	Secondary analyses of RCT data	Internet-based Preventive Cognitive Therapy (PCT); Telephone delivered psychotherapy; Mood monitoring via text messages & e-mail	N/A	To examine user characteristics associated with adherence to the Mobile CT programme.	Self-report evaluation	N/A		N/A	Post-test
Kuijpers et al. (2013)	Participant empowerment	N/A	Web-based intervention	Individuals with chronic illness	Systematic review	N/A	N/A	To explore the possible relevance of web-based interventions aimed at increasing empowerment and physical activity in individuals with chronic illness for cancer survivors.	N/A	N/A	N/A	N/A	N/A
Lefebvre et al. (2010)	Motivation to engage	N/A	Web-based intervention	Healthy adults	Instrument development & validation	N/A	N/A	To develop an instrument to measure engagement with health information.	Questionnaires	eHealth Engagement Scale (Lefebvre, Tada, Hilfiker & Baur, 2010)		Yes	N/A
Leslie et al. (2005) [CONSTRUCT 1]	Attrition	Dropout attrition	Web-based intervention	Healthy adults	Secondary analyses of RCT data	Physical activity promoting program	N/A	To describe engagement and retention with a physical activity website in a workplace setting.	Website logs	N/A		N/A	N/A
Leslie et al. (2005) [CONSTRUCT 2]	Technology usage	No. of sections read, frequency of use	Web-based intervention	Healthy adults	Secondary analyses of RCT data	Physical activity promoting program	N/A	To describe engagement and retention with a physical activity website in a workplace setting.	Website logs	N/A	Aggregate	N/A	Concurrently
Lieberman (2006) [CONSTRUCT 1]	Adherence	No. of modules completed	Web-based intervention	Alcohol users	RCT	Reduce alcohol consumption	Presentation of results (Plain text vs. multimedia)	To develop and evaluate the effect of a personified guide on adherence to an online alcohol reduction programme.	Website logs	N/A	Individual	N/A	Concurrently
Lieberman (2006) [CONSTRUCT 2]	Satisfaction with the intervention	N/A	Web-based intervention	Alcohol users	RCT	Reduce alcohol consumption	Presentation of results (Plain text vs. multimedia)	To develop and evaluate the effect of a personified guide on adherence to an online alcohol reduction programme.	Questionnaires	Purpose-built		Unknown (no α provided)	Post-test
Lin & Wu (2014)	Attrition	Follow-up attrition	Mobile-based intervention	Target group for the interventions	Systematic review	N/A	N/A	To assess the impact of SMS reminders on adherence to follow-up in digital health interventions.	N/A	N/A		N/A	N/A
Liu et al. (2009)	Concentration	N/A	Multimedia	Healthy adults	Experimental (Betwen-subjects)	N/A	Multimedia type (Text-audio vs. text-audio-video vs. audio-video)	To examine user acceptance of three kinds of streaming media (text, audio, and video) during online learning.	Questionnaires	(Ghani & Deshpande, 1994)		Yes	Post-test
Ludden et al. (2015)	Affect	N/A	Web-based intervention	N/A	Narrative synthesis	N/A	N/A	To assess the impact of different design features on adherence to web-based wellbeing interventions.	N/A	N/A		N/A	N/A
Mahmassani et al. (2010)	Technology usage	Amount of time spent, frequency of use	Digital game	Healthy adults	Cohort	N/A	N/A	To examine user behaviour in a multiplayer online role-playing game.	Website logs	N/A	Individual	N/A	Concurrently
Manwaring et al. (2008)	Technology usage	Tme spent, no. of pages visuted, no. of posts made & read, no. of journal entries made & read	Web-based intervention	Individuals with high levels of weight concern	RCT	Reduction of weight & shape concerns	Intervention vs. Control group	To assess whether adherence predicts outcomes in an online programme for the prevention of eating disorders.	Website logs	N/A	Individual	N/A	Concurrently
Martey et al. (2014) [CONSTRUCT 1]	Presence	N/A	Digital game	Healthy adults	Experimental (Betwen-subjects)	N/A	Rich vs. light narrative; Detailed vs. simple art	To examine the relationships among different measures of engagement.	Questionnaires	Temple Presence Inventory (TPI; Lambard & Ditton, 1997) Narrative Transportation Scale (Green & Brock, 2000)		Yes	Post-test
Martey et al. (2014) [CONSTRUCT 2]	Attention	N/A	Digital game	Healthy adults	Experimental (Betwen-subjects)	N/A	Rich vs. light narrative; Detailed vs. simple art	To examine the relationships among different measures of engagement.	Video recording	N/A		N/A	Concurrently	Attention was operationalised as time spent looking at the screen. This is calculated by subtracting the time spent looking away from the scree from total gameplay time. The measure was developed by Read, MacFarlane & Casey (2002)
Martey et al. (2014) [CONSTRUCT 3]	Psychophysiologycal measures	Electro-dermal activity (EDA)	Digital game	Healthy adults	Experimental (Betwen-subjects)	N/A	Rich vs. light narrative; Detailed vs. simple art	To examine the relationships among different measures of engagement.	Q pod (Affectiva) EDA hand unit with Ag/AgCl dry electrodes	N/A		N/A	Concurrently
Martey et al. (2014) [CONSTRUCT 4]	Mouse clicks	N/A	Digital game	Healthy adults	Experimental (Betwen-subjects)	N/A	Rich vs. light narrative; Detailed vs. simple art	To examine the relationships among different measures of engagement.	Game logs	N/A	Individual	N/A	Concurrently
Martey et al. (2014) [CONSTRUCT 5]	Mouse rests	N/A	Digital game	Healthy adults	Experimental (Betwen-subjects)	N/A	Rich vs. light narrative; Detailed vs. simple art	To examine the relationships among different measures of engagement.	Game logs	N/A	Individual	N/A	Concurrently
McCabe & Price (2009)	Attrition	Dropout attrition	Web-based intervention	Individuals with erectile dysfuntion (ED)	RCT	Resolution of psychological & relationship factors related to ED	Intervention vs. Control group	To evaluate the dropout rate for an internet-based intervention for erectile dysfunction.	N/A	N/A		N/A	N/A
McCambridge et al. (2011)	Attrition	Follow-up attrition	Web-based intervention	Alcohol users	RCT	Reduce alcohol consumption	Length & relevance of questionnaires	To determine whether differences in length and relevance of follow-up questionnaires have an impact on loss to follow-up.	N/A	N/A		N/A	N/A
McClure et al. (2013)	Technology usage	No. of visits, amount of content viewed, time spent	Web-based intervention	Smokers	Multiphase optimization strategy trial	Cessation of smoking	Message tone, navigation autonomy, proactive email reminders & inclusion of personally tailored tesimonials	To explore the effect of four design features on engagement with an internet-based smoking cessation programme.	Website logs	N/A	Individual	N/A	Concurrently
Meischke et al. (2011)	Technology usage	No. of surveys submitted	Web-based intervention	Parents of children with asthma	Secondary analyses of RCT data	Commitment to asthma-management goals	Level of engagement	To determine the characteristics of parents who engage with an internet-based health intervention for their children.	Website logs	N/A	Individual	N/A	Concurrently
Miller, Cafazzo, & Seto (2014)	Technology usage	???	Mobile-based intervention	individuals with chronic illness	Narrative synthesis	N/A	N/A	To examine effective use of gamification design principles in developing mHealth apps.	N/A	N/A		N/A	N/A
Mohr et al. (2013)	Adherence	No. of logins, no. of completed coaching sessions, weeks to final TeleCoaching sessions	Web-based intervention	Individuals with depression	RCT	Internet-delivered CBT	Presence/absence of TeleCoaching	To evaluate the efficacy of telephone coaching in improving adherence to MoodManager.	Website logs	N/A	Individual	N/A	Concurrently
Morris et al. (2015) [CONSTRUCT 1]	Technology usage	Amount of activity per login, frequency & duration of logins, no. of words written	Web-based intervention	Healthy adults	RCT	Cognitive reappraisal	Intervention vs. Control group	To introduce and evaluate a web-based, peer-to-peer cognitive reappraisal platform.	Website logs	N/A	Aggregate	N/A	Concurrently
Morris et al. (2015) [CONSTRUCT 2]	Satisfaction with the intervention	N/A	Web-based intervention	Healthy adults	RCT	Cognitive reappraisal	Intervention vs. Control group	To introduce and evaluate a web-based, peer-to-peer cognitive reappraisal platform.	Questionnaires	User Experience Questionnaire (UEQ)		Yes	Post-test
Morrison & Doherty (2014)	Technology usage	User navigation	Web-based intervention	Individuals with depression	Secondary analysis of cohort data	Internet-delivered CBT	N/A	To conduct an exploration of the use of visualisations of log data to improve understanding of engagement with web-based interventions.	Website logs	N/A	Individual	N/A	Concurrently	Results were analysed through exploratory data analysis
Morrison et al. (2014) [MEASUREMENT 1]	Satisfaction with the intervention	N/A	Web-based intervention	Individuals with mild bowel problems	Qualitative	Self-care of mild bowel problems	Self-assessment +/- tailored feedback vs. Control group	To examine the effect of two different design features (tailoring and self-assessment) on engagement.	Interviews	N/A		N/A	Post-test
Morrison et al. (2014) [MEASUREMENT 2]	Satisfaction with the intervention	N/A	Web-based intervention	Individuals with mild bowel problems	RCT	Self-care of mild bowel problems	Self-assessment +/- tailored feedback vs. Control group	To examine the effect of two different design features (tailoring and self-assessment) on engagement.	Questionnaires	Website Evaluation Questionnaire (PURPOSE-BUILT)		Yes	Post-test
Murray et al. (2013) [CONSTRUCT 1]	Adherence	No. of logins	Web-based intervention	Alcohol users	Secondary analyses of RCT data	Reduce alcohol consumption	Intervention vs. Control group	To assess whether adherence and retention are related.	Website logs	N/A	Individual	N/A	Concurrently
Murray et al. (2013) [CONSTRUCT 2]	Attrition	N/A	Web-based intervention	Alcohol users	Secondary analyses of RCT data	Reduce alcohol consumption	N/A	To assess whether adherence and retention are related.	N/A	N/A		N/A	N/A
Neve et al. (2010) [CONSTRUCT 1]	Technology usage	No. of days participation per month	Web-based intervention	Overweight individuals	Cohort	Weight management intervention	N/A	To describe the prevalence and predictors of dropout and non-usage attrition in a web-based weight loss programme.	Website logs	N/A	Aggregate	N/A	Concurrently
Neve et al. (2010) [CONSTRUCT 2]	Attrition	N/A	Web-based intervention	Overweight individuals	Cohort	Weight management intervention	N/A	To describe the prevalence and predictors of dropout and non-usage attrition in a web-based weight loss programme.	N/A	N/A		N/A	N/A
Nicholas et al. (2010)	Attrition	N/A	Web-based intervention	Individuals with bipolar disorder	Qualitative	Psycho-education program for bipolar disorder	N/A	To explore reported reasons for non-adherence to an online psycho-education programme.	N/A	N/A		N/A	N/A
O’Brien & Toms (2008)	User experience	Challenge, positive affect, endurability, asthetic & sensory appeal, attention, feedback, variety/novelty, interactivity & perceived user control	Technology in general	Healthy adults	Qualitative	N/A	N/A	To conceptually and operationally define engagement with technology.	Interviews	N/A		N/A	N/A
O’Brien & Toms (2010)	User experience	Challenge, positive affect, endurability, asthetic & sensory appeal, attention, feedback, variety/novelty, interactivity & perceived user control	E-commerce websites	Healthy adults	Instrument development & validation	N/A	N/A	To develop an engagement scale.	Questionnaires	User Engagement Scale (O'Brien & Toms, 2010)		Yes	N/A
Oh & Sundar (2015) [CONSTRUCT 1]	Cognitive absorption	N/A	Web-based intervention	Healthy adults	Experimental (Betwen-subjects)	Attitudes towards smoking	Amount of interactivity	To explore the effect of two different interactivity types (modality and message) on website engagement.	Questionnaires	(Agarwal & Karahanna, 2000)		Yes	Post-test
Oh & Sundar (2015) [CONSTRUCT 2]	Message elaboration	N/A	Website	Healthy adults	Experimental (Betwen-subjects)	N/A	Amount of interactivity	To explore the effect of two different interactivity types (modality and message) on website engagement.	Questionnaires	(Kahlor, Dunwoody, Griffin, Neuwirth & Giese, 2003)		Yes	Post-test
Oinas-Kukkonen & Harjumaa (2009)	Persuasiveness ?????	N/A	N/A	N/A	Narrative synthesis	N/A	N/A	To describe a framework for the design and evaluation of Persuasive Systems.	N/A	N/A		N/A	N/A
Park et al. (2010)	Presence	N/A	Digital game	Healthy adults	Experimental (Betwen-subjects)	N/A	Presence/absence of pre-game story	To examine the effect of exposure to a pre-game story on the feeling of presence during gameplay.	Questionnaires	Purpose-built		Yes	Post-test
Parks (2014)	Attrition	N/A	Web-based intervention	N/A	Narrative synthesis	N/A	N/A	To outline important design considerations in online positive psychological interventions.	N/A	N/A		N/A	N/A
Peels et al. (2012)	Attrition	N/A	Web-based intervention	Older individuals	Cluster RCT	Stimulate & maintain physical activity	Web-delivered vs. print-delivered	To assess user characteristics associated with participation and attrition in web-based and print-based tailored physical activity interventions.	N/A	N/A		N/A	N/A
Poirier & Cobb (2012)	Technology usage	Opening emails, visiting the site, completing challenges	Web-based intervention	Healthy adults	Cohort	Health changes to improve overall wellbeing	N/A	To examine the association between social ties and engagement with a health and wellness online intervention.	Website logs	N/A	Individual	N/A	Concurrently
Postel et al. (2011)	Attrition	N/A	Web-based intervention	Alcohol users	Cohort, RCT	Reduce alcohol consumption	N/A	To examine attrition prevalence and pre-treatment predictors of attrition in a sample of open-access users of a Web-based program.	N/A	N/A		N/A	N/A	Used data from users of a web-based intervention, as well as from a RCT of that intervention
Richardson et al. (2010)	Technology usage	Step count, uploading of pedometer data, no. of posts written	Web-based intervention	Sedentary adults	RCT	Lifestyle change	Intervention vs. Control group	To measure the effect of adding online community features to an Internet-based walking program on attrition and average daily step counts.	Step counts; Website logs	N/A	Individual	N/A	Concurrently
Richardson et al. (2013)	Technology usage	No. of visits, time spent & no. of pages accessed	Web-based intervention	Smokers	Cohort	Cessation of smoking	N/A	To examine the effectiveness of a Web-based smoking cessation intervention, to identify the most effective features, and to gain insight into who is most likely to use those features.	Website logs	N/A	Individual	N/A	Concurrently
Ritterband et al. (2009)	Technology usage	Overall usage	Web-based intervention	N/A	Narrative synthesis	N/A	N/A	To propose a model to help guide future development of online interventions and to predict and explain behavior change afforded by online interventions.	N/A	N/A		N/A	N/A
Sainsbury et al. (2015)	Attrition	N/A	Web-based intervention	Individuals with coeliac disease	RCT	Improve gluten-free diet adherence	Intervention vs. Control group	To assess the acceptability of an online intervention to improve diet adherence in coeliac disease and to examine the relationships with participant characteristics, attrition, and effectiveness.	N/A	N/A		N/A	N/A
Schønau-Fog & Bjørner (2012)	Desire to continue playing	N/A	Digital game	Healthy adults	Qualitative	N/A	N/A	To propose a method that can be used to empirically investigate the experience of wanting to continue playing.	Product Reaction Cards; Interviews	N/A		N/A	Post-test
Schubart et al. (2011)	Technology usage	Actions performed within the program, time spent	Web-based intervention	Individuals with chronic illness	Systematic review	N/A	N/A	To review what factors influence user engagement in Internet-based behavioral interventions for chronic illness.	N/A	N/A		N/A	N/A
Schwarzer & Satow (2012) [NOT IN REFERENCE LIST]	Technology usage	Posting messages, offering donations	Web-based intervention	Smokers	Cohort	Cessation of smoking	N/A	To predict smoking abstinence in internet users who engage with a virtual community.	Website logs	N/A	Individual	N/A	Concurrently	Schwarzer, R., & Satow, L. (2012). Online intervention engagement predicts smoking cessation. Preventive Medicine, 55(3), 233-236. doi: 10.1016/j.ypmed.2012.07.006
Sharek & Wiebe (2014)	Awareness of the passage of time	No. of clicks on the in-game clock	Digital game	Healthy adults	Experimental (Betwen-subjects)	N/A	Boredom vs. flow vs. frustration conditions	To investigate a novel technique for measuring video game engagement by capturing behavioral data without interfering with the main task.	Game logs	N/A	Individual	N/A	Concurrently
Shaw et al. (2014) [NOT IN REFERENCE LIST]	Intervention fidelity ?????	N/A	Mobile-based intervention	Overweight individuals	Narrative synthesis	Weight management intervention	N/A	To describe how fidelity recommendations may be applied in mobile phone interventions for weight loss.	N/A	N/A		N/A	N/A	Shaw, R. J., Steinberg, D. M., Zullig, L. L., Bosworth, H. B., Johnson, C. M., & Davis, L. L. (2014). mHealth interventions for weight loss: a guide for achieving treatment fidelity. Journal of the American Medical Informatics Association, 21(6), 959-963. doi: 10.1136/amiajnl-2013-002610
Short et al. (2015)	User experience	Attention, positive affect, sensory & intellectual satisfaction, mastery	Web-based intervention	N/A	Narrative synthesis	N/A	N/A	To propose a new model of user engagement that can be used to guide the development and evaluation of online behaviour change interventions.	N/A	N/A		N/A	N/A
Stark et al. (2011)	Adherence	No. of meal entries made per week	Electronic diary	Individuals with end-stage renal disease	Secondary analyses of RCT data	Dietary education	N/A	To describe dietary self-monitoring rates among participants randomised to the intervention arms of two pilot studies.	Website logs	N/A	Individual	N/A	Concurrently
Steinberg et al. (2014)	Adherence	Completion of IVR calls	Interactive voice response (IVR)	Overweight & obese African-American women	RCT	Weight management intervention	Intervention vs. Control group	To examine patterns and predictors of self-monitoring adherence and the association between adherence and weight change in an online intervention.	IVR completion	N/A		N/A	Concurrently
Strecher et al. (2008)	Technology usage	No. of program sections opened	Web-based intervention	Smokers	Fractional factorial design with 16 arms	Cessation of smoking	Depth of tailored outcome feedback, efficacy expectations & success stories; Exposure schedule; Personalization of source	To determine whether engagement in a web-based smoking cessation intervention predicts 6-month abstinence, whether particular groups are more likely to engage, and whether particular components influence engagement.	Website logs	N/A	Individual	N/A	Concurrently
Ubhi et al. (2015)	Technology usage	No. of logins	Mobile app	Smokers	Observational prospective cohort	Cessation of smoking	N/A	To conduct a preliminary evaluation of the effectiveness of a novel smoking cessation smartphone application.	Application logs	N/A	Individual	N/A	Concurrently
VanDeMark et al. (2010)	Technology usage	No. of service contacts	Web-based intervention	Substance use disorder	Cohort	Sustain motivation to change	N/A	To describe the characteristics of participants in the E-TREAT intervention, and to examine the characteristics that predict active engagement.	Contact log	N/A	Individual	N/A	Concurrently
Van den Berg et al. (2007)	Technology usage	No. of physical activity schedules returned, no. of logins	Web-based intervention	Individuals with rheumatoid arthritis	Secondary analysis of cohort data	Physical activity intervention	N/A	To assess engagement with an Internet-based physical activity intervention with individual supervision.	Website logs; Questionnaires	N/A	Individual	N/A	Concurrently
Vandelanotte et al. (2007) [NOT IN REFERENCE LIST]	Attrition	N/A	Web-based intervention	Healthy adults	Systematic review	Physical activity intervention	N/A	To review outcomes of web-based physical activity interventions and to identify relationships of intervention components with behavioural outcomes.	N/A	N/A		N/A	N/A	Vandelanotte, C., Spathonis, K. M., Eakin, E. G., & Owen, N. (2007). Website-Delivered Physical Activity Interventions: A Review of the Literature. American Journal of Preventive Medicine, 33(1), 54-64. doi: 10.1016/j.amepre.2007.02.041
Voils et al. (2014)	Effective dose ?????	N/A	N/A	N/A	Narrative synthesis	N/A	N/A	To present approaches to inform intervention duration, frequency, and amount when 1) the researcher has no a priori expectation, and 2) when the researcher does have an a priori expectation.	N/A	N/A		N/A	N/A
Wang et al. (2012)	Adherence	Submission of diaries	PDA	Overweight individuals	RCT	Weight management intervention	PDA +/- tailored feedback vs. Paper record	To examine the mediating role of adherence to self-monitoring of diet and physical activity on weight loss in an online trial.	Usage data	N/A	Individual	N/A	Concurrently
Wanner et al. (2010) [CONSTRUCT 1]	Adherence	No. of pages viewed, time spent, proportion of vists where tailored modules were begun &/or tailored feedback was received	Web-based intervention	Healthy adults	Cohort, RCT	Physical activity intervention	N/A	To assess and compare user characteristics and adherence to Active Online in an open access context over time and between trial participants and open access users.	Website logs	N/A	Individual	N/A	Concurrently	Used data from users of a web-based intervention, as well as from a RCT of that intervention
Wanner et al. (2010) [CONSTRUCT 2]	Attrition	N/A	Web-based intervention	Healthy adults	Cohort, RCT	Physical activity intervention	N/A	To assess and compare user characteristics and adherence to Active Online in an open access context over time and between trial participants and open access users.	N/A	N/A		N/A	N/A
Webber et al. (2010) [NOT IN REFERENCE LIST]	Adherence	Completion of online self-monitoring diaries	Web-based intervention	Overweight individuals	RCT	Weight loss	Type of weight loss program	To examine the relationships between motivation, adherence, and weight loss in an online behavioral weight-loss intervention.	Website logs	N/A	Individual	N/A	Concurrently	Webber, K. H., Tate, D. F., Ward, D. S., & Bowling, J. M. (2010). Motivation and Its Relationship to Adherence to Self-monitoring and Weight Loss in a 16-week Internet Behavioral Weight Loss Intervention. Journal of Nutrition Education and Behavior, 42(3), 161-167. doi: 10.1016/j.jneb.2009.03.001
West & Michie (2016) [THIS IS A BOOK ARTICLE???]								To provide guidance on the development and evaluation of digital behaviour change interventions in healthcare.						West, R., & Michie, S. (2016). A Guide to Development and Evaluation of Digital Interventions in Healthcare. London: Silverback Publishing.
Weston et al. (2015) [CONSTRUCT 1]	Technology usage	No. of completed quiz questions	Mobile app	Healthy adults	RCT	Health promotion	Intervention vs. Control group	To investigate measurements of engagement using a health-based quiz app.	Application logs	N/A	Individual	N/A	Concurrently	Technology usage = Engagement with the application Concluded that usage logs may only show engagement with the application, NOT engagement with the intervention
Weston et al. (2015) [CONSTRUCT 2]	Learning	No. of test questions answered correctly	Mobile app	Healthy adults	RCT	Health promotion	Intervention vs. Control group	To investigate measurements of engagement using a health-based quiz app.	Quiz	N/A		N/A	Post-test	Learning = Engagement with the intervention material Concluded that usage logs may only show engagement with the application, NOT engagement with the intervention
Whiteside et al. (2014)	Satisfaction with the intervention	N/A	Web-based intervention	Suicidal individuals	Cross-sectional	Suicide preventation	N/A	To get user feedback on messaging content intended to engage suicidal individuals.	Questionnaires	N/A		N/A	N/A	No intervention used, just obtained feedback from participants who are eligible for interventions which treat suicidality
Zhou (2013)	Flow experience	N/A	Mobile games	Healthy adults	Cross-sectional	N/A	N/A	To identify factors associated with the initial adoption of mobile games.	Questionnaires	(Lee, Kang & McKnight, 2007)		Yes	N/A	The questionnaire used was initially developed for online banking
Website vs web-based intervention --> Websites do not contain an intervention, in the context of the study examined
Population --> The population that the sample in the study was derived from, NOT the intended population of the intervention
Some studies defined technology usage as participant exposure to the technology
Adherence = Compliance to the intervention; Attrition = Stopped using the intervention
Compare adherence & technology usage???
Similarity between "presence" & "immersion"?
"Individual" level data = Additional statistical analyses conducted on the "engagement" measure, in addition to the between-group analyses
